# Supplementary material for: Efficacy of Probiotic Strains Lactobacillus sakei Probio65 and Lactobacillus plantarum Probio-093 in Management of Obesity: An In Vitro and In Vivo Analysis
Source: Pharmaceuticals (Basel). 2024 May 24;17(6):676. doi: 10.3390/ph17060676 (PMC11206994; doi:10.3390/ph17060676)
Supplement: Supplementary file 1 [file pharmaceuticals-17-00676-s001.zip]

Archive with 1 entries (1 files):
- pharmaceuticals-2883479-supplementary.pdf
